# Supplementary material for: Environmental sources of Cryptococcus neoformans species complex in Kampala, Uganda: A preliminary study
Source: PLoS One. 2025 Aug 18;20(8):e0329947. doi: 10.1371/journal.pone.0329947 (PMC12360506; doi:10.1371/journal.pone.0329947)
Supplement: S1 Data — Environmental specimen types that were collected. (XLSX) [file pone.0329947.s001.xlsx]

## Sheet: Positive and Negative samples
Specimen ID	Specimen type	Positive/Negative samples
ES001	Eucalyptus tree bark	Negative
ES002	Eucalyptus tree bark	Negative
ES003	Eucalyptus tree bark	Positive
ES004	Chicken droppings	Negative
ES005	Eucalyptus tree bark	Negative
ES006	Eucalyptus tree bark	Negative
ES007	Chicken droppings	Negative
ES008	Marabou stork droppings	Negative
ES009	Eucalyptus tree bark	Negative
ES010	Eucalyptus tree bark	Negative
ES011	Eucalyptus tree bark	Negative
ES012	Eucalyptus tree bark	Negative
ES013	Marabou stork droppings	Negative
ES014	Eucalyptus tree bark	Negative
ES015	Eucalyptus tree bark	Negative
ES016	Marabou stork droppings	Negative
ES017	Marabou stork droppings	Negative
ES018	Marabou stork droppings	Negative
ES019	Eucalyptus tree bark	Negative
ES020	Eucalyptus tree bark	Negative
ES021	Eucalyptus tree bark	Negative
ES022	Eucalyptus tree bark	Negative
ES023	Marabou stork droppings	Negative
ES024	Eucalyptus tree bark	Negative
ES025	Eucalyptus tree bark	Negative
ES026	Eucalyptus tree bark	Negative
ES027	Eucalyptus tree bark	Negative
ES028	Eucalyptus tree bark	Negative
ES029	Eucalyptus tree bark	Negative
ES030	Eucalyptus tree bark	Negative
ES031	Eucalyptus tree bark	Negative
ES032	Eucalyptus tree bark	Negative
ES033	Eucalyptus tree bark	Negative
ES034	Chicken droppings	Negative
ES035	Marabou stork droppings	Negative
ES036	Eucalyptus tree bark	Negative
ES037	Eucalyptus tree bark	Negative
ES038	Eucalyptus tree bark	Negative
ES039	Eucalyptus tree bark	Negative
ES040	Eucalyptus tree bark	Negative
ES041	Eucalyptus tree bark	Negative
ES042	Eucalyptus tree bark	Negative
ES043	Chicken droppings	Negative
ES044	Chicken droppings	Negative
ES045	Eucalyptus tree bark	Negative
ES046	Eucalyptus tree bark	Negative
ES047	Eucalyptus tree bark	Negative
ES048	Marabou stork droppings	Negative
ES049	Eucalyptus tree bark	Negative
ES050	Eucalyptus tree bark	Negative
ES051	Eucalyptus tree bark	Negative
ES052	Eucalyptus tree bark	Negative
ES053	Eucalyptus tree bark	Negative
ES054	Eucalyptus tree bark	Negative
ES055	Chicken droppings	Negative
ES056	Chicken droppings	Negative
ES057	Marabou stork droppings	Negative
ES058	Marabou stork droppings	Negative
ES059	Chicken droppings	Negative
ES060	Eucalyptus tree bark	Negative
ES061	Eucalyptus tree bark	Negative
ES062	Eucalyptus tree bark	Negative
ES063	Eucalyptus tree bark	Negative
ES064	Chicken droppings	Negative
ES065	Eucalyptus tree bark	Negative
ES066	Eucalyptus tree bark	Negative
ES067	Eucalyptus tree bark	Negative
ES068	Eucalyptus tree bark	Negative
ES069	Eucalyptus tree bark	Negative
ES070	Marabou stork droppings	Negative
ES071	Eucalyptus tree bark	Negative
ES072	Eucalyptus tree bark	Negative
ES073	Eucalyptus tree bark	Negative
ES074	Eucalyptus tree bark	Negative
ES075	Eucalyptus tree bark	Negative
ES076	Marabou stork	Positive
ES077	Chicken droppings	Negative
ES078	Marabou stork droppings	Negative
ES079	Eucalyptus tree bark	Negative
ES080	Eucalyptus tree bark	Negative
ES081	Eucalyptus tree bark	Negative
ES082	Eucalyptus tree bark	Negative
ES083	Eucalyptus tree bark	Positive
ES084	Eucalyptus tree bark	Negative
ES085	Eucalyptus tree bark	Positive
ES086	Eucalyptus tree bark	Negative
ES087	Chicken droppings	Negative
ES088	Eucalyptus tree bark	Negative
ES089	Eucalyptus tree bark	Negative
ES090	Eucalyptus tree bark	Negative
ES091	Marabou stork droppings	Negative
ES092	Eucalyptus tree bark	Negative
ES093	Eucalyptus tree bark	Negative
ES094	Chicken droppings	Negative
ES095	Eucalyptus tree bark	Negative
ES096	Eucalyptus tree bark	Negative
ES097	Eucalyptus tree bark	Negative
ES098	Marabou stork droppings	Negative
ES099	Chicken droppings	Negative
ES100	Eucalyptus tree bark	Negative
ES101	Eucalyptus tree bark	Negative
ES102	Marabou stork droppings	Negative
ES103	Eucalyptus tree bark	Negative
ES104	Chicken droppings	Negative
ES105	Eucalyptus tree bark	Negative
ES106	Eucalyptus tree bark	Negative
ES107	Marabou stork droppings	Negative
ES108	Chicken droppings	Negative
ES109	Chicken droppings	Negative
ES110	Eucalyptus tree bark	Negative
ES111	Eucalyptus tree bark	Negative
ES112	Eucalyptus tree bark	Negative
ES113	Chicken droppings	Negative
ES114	Marabou stork droppings	Negative
ES115	Eucalyptus tree bark	Negative
ES116	Eucalyptus tree bark	Negative
ES117	Eucalyptus tree bark	Negative
ES118	Marabou stork droppings	Negative
ES119	Chicken droppings	Negative
ES120	Eucalyptus tree bark	Negative
ES121	Chicken droppings	Negative
ES122	Eucalyptus tree bark	Negative
ES123	Eucalyptus tree bark	Negative
ES124	Chicken droppings	Negative
ES125	Marabou stork droppings	Negative
ES126	Marabou stork droppings	Negative
ES127	Eucalyptus tree bark	Negative
ES128	Eucalyptus tree bark	Negative
ES129	Eucalyptus tree bark	Negative
ES130	Eucalyptus tree bark	Negative
ES131	Eucalyptus tree bark	Negative
ES132	Marabou stork droppings	Negative
ES133	Chicken droppings	Negative
ES134	Eucalyptus tree bark	Negative
ES135	Eucalyptus tree bark	Negative
ES136	Marabou stork droppings	Negative
ES137	Chicken droppings	Negative
ES138	Eucalyptus tree bark	Negative
ES139	Eucalyptus tree bark	Positive
ES140	Eucalyptus tree bark	Negative
ES141	Chicken droppings	Negative
ES142	Marabou stork droppings	Negative
ES143	Eucalyptus tree bark	Negative
ES144	Marabou stork	Positive
ES145	Marabou stork droppings	Negative
ES146	Eucalyptus tree bark	Negative
ES147	Chicken droppings	Negative
ES148	Marabou stork droppings	Negative
ES149	Eucalyptus tree bark	Negative
ES150	Eucalyptus tree bark	Negative

## Sheet: Positive samples_
Geographic Locations from the Google map of where positive samples were collected from.
Specimen ID	Specimen type
ES003	Eucalyptus tree
ES076	Marabou stork dropping
ES083	Eucalyptus tree
ES085	Eucalyptus tree
ES139	Eucalyptus tree
ES144	Marabou stork dropping
